# Supplementary material for: Case Review: Whole-Exome Sequencing Analyses Identify Carriers of a Known Likely Pathogenic Intronic BRCA1 Variant in Ovarian Cancer Cases Clinically Negative for Pathogenic BRCA1 and BRCA2 Variants
Source: Genes (Basel). 2022 Apr 15;13(4):697. doi: 10.3390/genes13040697 (PMC9032308; doi:10.3390/genes13040697)
Supplement: Supplementary file 1 [file genes-13-00697-s001.zip]

Archive with 1 entries (1 files):
- genes-1650796-supplementary.xlsx
