# Supplementary material for: Case Review: Whole-Exome Sequencing Analyses Identify Carriers of a Known Likely Pathogenic Intronic BRCA1 Variant in Ovarian Cancer Cases Clinically Negative for Pathogenic BRCA1 and BRCA2 Variants
Source: Genes (Basel). 2022 Apr 15;13(4):697. doi: 10.3390/genes13040697 (PMC9032308; doi:10.3390/genes13040697)
Supplement: Supplementary file 1 [file genes-13-00697-s001.zip › genes-1650796-supplementary.xlsx]

## Sheet: Suppl Table S1
Table S1. All rare BRCA1 and BRCA2 variants identified in 27 ovarian cancer familial cases by WES analysis.
Gene1	Position3	Reference allele	Alternative allele	Coding change	Amino acid change	Case ID (family ID)	Primary cancer (age at diagnosis)	Exon or intron Number	Clinical classification2			Selected in silico tools total score3							SpliceAI prediction scores3										Population-based allele frequencies4
									ClinVar interpretation (number of submissions; review status)	The American College of Medical Genetics and Genomics (ACMG) guidelines	BRCA exchange interpretation	REVEL	MetaLR	MetaSVM	CADD	EIGEN	VEST	PROVEAN	MaxEntScan reference allele	MaxEntScan alternative allele	MaxEntScan difference	ADA	RF	HSF	Delta score of acceptor gain	Delta score of acceptor loss	Delta score of donor gain	Delta score of donor loss	Alternative allele in all non-cancer populations	Alternative allele in all populations	Alternative allele in African/African American population	Alternative allele in Latino/Admixed American population	Alternative allele in Ashkenazi Jewish population	Alternative allele in East Asian population	Alternative allele in Finnish European population	Alternative allele in Non-Finnish European population	Alternative allele in South Asian population	Alternative allele in other populations	Number of alternative (heterozygous) alleles	Number of alternative (homozygous) alleles	Total number of alleles
BRCA1	41266408	T	-	c.134+1335del	-	PT0142 (F1650)	High-grade serous ovarian carcinoma (65)	Intron 3	Benign (1; 3)	Benign	Not yet reviewed	-	-	-	-	-	-	-	-	-	-	-	-	-	0	0	0	0	-	-	-	-	-	-	-	-	-	-	-	-	-
BRCA1	41245027	G	A	c.2521C>T	p.Arg841Trp	PT0136 (F1506)	High-grade serous ovarian carcinoma (64)	Exon 10	Benign (35; 3)	Likely benign	Benign / Little clinical significance	0.355	0.1529	-0.8558	22.3	-0.737162	0.389	-2.86	-	-	-	-	-	-	-	-	-	-	0.001586	0.001673	0.0009847	0.0009836	0	0	0.0007886	0.002494	0.00183	0.00229	454	1	282444
BRCA1	41229353	T	-	c.4358-722del	-	PT0184 (F439)	Ovarian (39)	Intron 12	Benign (1; 3)	Benign	Not yet reviewed	-	-	-	-	-	-	-	-	-	-	-	-	-	0	0	0	0	-	-	-	-	-	-	-	-	-	-	-	-	-
BRCA1	41199745	A	T	c.5407-25T>A	-	PT0141 (F1612); PT0140 (F1612)	High-grade serous ovarian carcinoma (45); Peritoneal carcinomatosis (56)	Intron 21	Conflicting interpretations of pathogenicity​: Likely pathogenic (2; 1); Uncertain significance (2; 1)	Uncertain significance	Not yet reviewed	-	-	-	-	-	-	-	-	-	-	-	-	-	0.02	0.41	0	0	7.455e-06	3.978e-06	0	0	0	0	0	8.794e-06	0	0	2	0	282796
BRCA2	32893271	A	G	c.125A>G	p.Tyr42Cys	PT0142 (F1650)	High-grade serous ovarian carcinoma (65)	Exon 3	Benign (33; 3)	Likely benign	Benign / Little clinical significance	0.089	0.0001	-0.7612	9.65	-0.980824	0.34659	-1.32	-	-	-	-	-	-	-	-	-	-	0.001611	0.001627	0.0003211	0.0009313	0.00164	5.013e-05	0.00207	0.002138	0.001862	0.002221	460	0	282668
BRCA2	32910430	C	T	c.1938C>T	p.Ser646Ser	PT0141 (F1612)	High-grade serous ovarian carcinoma (45)	Exon 11	Benign (28; 3)	Benign	Benign / Little clinical significance	-	-	-	-	-	-	-	-	-	-	-	-	-	-	-	-	-	0.0009172	0.001015	0.0003116	0.001023	0.006434	0	0	0.001309	0	0.0003435	264	0	272860
BRCA2	32912560	G	A	c.4068G>A	p.Leu1356Leu	PT0199 (F736)	Ovarian (59)	Exon 11	Benign (33; 3)	Benign	Benign / Little clinical significance	-	-	-	-	-	-	-	-	-	-	-	-	-	-	-	-	-	0.002889	0.002986	0.0003724	0.003348	0.006073	0	0.001946	0.004363	6.92e-05	0.004003	813	3	277894
BRCA2	32913062	T	G	c.4570T>G	p.Phe1524Val	PT0184 (F439)	Ovarian (39)	Exon 11	Benign (16; 3)	Likely benign	Benign / Little clinical significance	0.9129	0.9139	1.0401	25.9	0.646554	0.73555	-6.84	-	-	-	-	-	-	-	-	-	-	2.243e-05	2.483e-05	0	0	0	0	0	5.444e-05	0	0	7	0	281936
BRCA2	32937521	G	A	c.8182G>A	p.Val2728Ile	PT0140 (F1612)	Peritoneal carcinomatosis (56)	Exon 18	Benign (36; 3)	Uncertain significance	Benign / Little clinical significance	0.462	0.1014	-0.7942	14.43	-1.75868	0.303	-0.03	-	-	-	-	-	-	-	-	-	-	0.002047	0.002081	0.0006767	0.0001445	0.0001985	0	0.001617	0.00402	0	0.002286	587	2	282290
BRCA2	32972760	G	A	c.10110G>A	p.Arg3370Arg	PT0142 (F1650)	High-grade serous ovarian carcinoma (65)	Exon 27	Benign (27; 3)	Benign	Benign / Little clinical significance	-	-	-	-	-	-	-	-	-	-	-	-	-	-	-	-	-	0.001402	0.001401	0.0002404	0.0007059	0.001641	5.012e-05	0.00203	0.001821	0.001568	0.001802	396	0	282650
Rare intronic BRCA1 variant identified in this report is bolded.
1 Human genome reference (GRCh37/hg19) was used for alignment and variant calling and annotation, and BRCA1 transcript NM_007294.4 available at (ncbi.nlm.nih.gov).
2 ClinVar (ncbi.nlm.nih.gov/clinvar/), BRCA exchange database (brcaexchange.org) and American College of Medical Genetics (ACMG) guidelines classifications [9]. Database last accessed January 2022.
3 Prediction scores for protein damaging by seven in silico tools selected for their best performance [19,34–36] and SplicAI tool for splice damaging out of the splice region [19].
4 Population-based allele frequencies from gnomAD v2.1.1 database (gnomad.broadinstitute.org).
(-): Not identified/applicable.

## Sheet: Suppl Table S2
Table S2. All rare intronic BRCA1 variants submitted to ClinVar.
Position1	Reference allele	Alternative allele	Coding change	Intron1	Clinical classification2		SpliceAI prediction scores3				Population-based allele frequencies4
					ClinVar interpretation (number of submissions)	The American College of Medical Genetics and Genomics (ACMG) guidelines	Delta score of acceptor gain	Delta score of acceptor loss	Delta score of donor gain	Delta score of donor loss	Alternative allele in all non-cancer populations	Alternative allele in all populations	Alternative allele in African/African American population	Alternative allele in Latino/Admixed American population	Alternative allele in Ashkenazi Jewish population	Alternative allele in East Asian population	Alternative allele in Finnish European population	Alternative allele in Non-Finnish European population	Alternative allele in South Asian population	Alternative allele in other populations	Number of alternative (heterozygous) alleles	Number of alternative (homozygous) alleles	Total number of alleles
43115929	C	T	c.81-150G>A	2	Uncertain significance (1)	Uncertain significance	0	0	0	0	-	-	-	-	-	-	-	-	-	-	-	-	-
43105033	A	T	c.213-77T>A	4	Uncertain significance (1)	Uncertain significance	0	0	0	0	-	-	-	-	-	-	-	-	-	-	-	-	-
43104295	G	C	c.302-34C>G	5	Uncertain significance (1)	Uncertain significance	0	0	0	0	-	-	-	-	-	-	-	-	-	-	-	-	-
43104348	A	G	c.302-87T>C	5	Uncertain significance (1)	Uncertain significance	0	0	0	0	-	-	-	-	-	-	-	-	-	-	-	-	-
43099914	G	T	c.442-34C>A	6	Uncertain significance (1)	Uncertain significance	0	0	0	0	-	-	-	-	-	-	-	-	-	-	-	-	-
43099915	TTG	-	c.442-34_442-32del	6	Uncertain significance (1)	Uncertain significance	0	0	0	0	-	-	-	-	-	-	-	-	-	-	-	-	-
43099984	C	G	c.442-104G>C	6	Uncertain significance (1)	Uncertain significance	0	0	0	0	-	-	-	-	-	-	-	-	-	-	-	-	-
43104086	G	A	c.441+36C>T	6	Uncertain significance (2)	Uncertain significance	0	0	0	0	9.095e-05	8.546e-05	0	0	0	0	0.0007028	5.692e-05	0	5.005e-05	16	0	187230
43104081	G	A	c.441+41C>T	6	Uncertain significance (2)	Uncertain significance	0	0	0	0	0.001111	0.00104	8.197e-05	0.001264	0.0004405	0.0005035	0.005129	0.0008687	0.001866	0.0001184	167	0	160586
43099751	A	C	c.547+24T>G	7	Uncertain significance (1)	Uncertain significance	0	0	0	0	-	-	-	-	-	-	-	-	-	-	-	-	-
43094910	A	-	c.671-49del	9	Uncertain significance (1)	Uncertain significance	0	0	0	0	-	-	-	-	-	-	-	-	-	-	-	-	-
43094958	C	G	c.671-98G>C	9	Uncertain significance (1)	Uncertain significance	0	0	0	0	-	-	-	-	-	-	-	-	-	-	-	-	-
43095001	A	T	c.671-141T>A	9	Uncertain significance (1)	Uncertain significance	0	0	0	0	-	-	-	-	-	-	-	-	-	-	-	-	-
43095801	C	T	c.670+45G>A	9	Uncertain significance (1)	Uncertain significance	0	0	0.15	0.07	-	-	-	-	-	-	-	-	-	-	-	-	-
43091093	G	T	c.4097-61C>A	10	Uncertain significance (1)	Uncertain significance	0	0	0	0	-	-	-	-	-	-	-	-	-	-	-	-	-
43090915	G	A	c.4185+29C>T	11	Uncertain significance (1)	Uncertain significance	0	0	0	0	5.499e-05	5.071e-05	0	0.0002871	0	0	0	1.059e-05	0.0001821	0	13	0	248320
43074611	A	G	c.4485-90T>C	13	Uncertain significance (1)	Uncertain significance	0	0	0	0	-	-	-	-	-	-	-	-	-	-	-	-	-
43074300	G	C	c.4675+31C>G	14	Uncertain significance (1)	Uncertain significance	0	0	0	0	-	-	-	-	-	-	-	-	-	-	-	-	-
43067735	C	G	c.4987-40G>C	15	Uncertain significance (1)	Uncertain significance	0	0	0	0	-	-	-	-	-	-	-	-	-	-	-	-	-
43067764	C	T	c.4987-69G>A	15	Uncertain significance (1)	Uncertain significance	0	0	0	0	-	-	-	-	-	-	-	-	-	-	-	-	-
43070860	T	C	c.4986+68A>G	15	Uncertain significance (1)	Uncertain significance	0	0	0	0	-	-	-	-	-	-	-	-	-	-	-	-	-
43063399	T	C	c.5153-26A>G	17	Conflicting interpretations of pathogenicity: Likely benign (1); Uncertain significance (1)	Uncertain significance	0.03	0.23	0	0	-	-	-	-	-	-	-	-	-	-	-	-	-
43063439	A	T	c.5153-66T>A	17	Uncertain significance (1)	Uncertain significance	0	0	0	0	-	-	-	-	-	-	-	-	-	-	-	-	-
43063795	C	-	c.5152+80del	17	Uncertain significance (1)	Uncertain significance	0	0	0	0	-	-	-	-	-	-	-	-	-	-	-	-	-
43063232	A	G	c.5193+101T>C	18	Uncertain significance (1)	Uncertain significance	0	0	0	0	-	-	-	-	-	-	-	-	-	-	-	-	-
43056975	G	A	c.5277+77C>T	19	Uncertain significance (1)	Uncertain significance	0	0	0	0	-	-	-	-	-	-	-	-	-	-	-	-	-
43056975	G	T	c.5277+77C>A	19	Uncertain significance (1)	Uncertain significance	0	0	0	0	-	-	-	-	-	-	-	-	-	-	-	-	-
43057003	-	GGAGTGGAATAC	c.5277+48_5277+49ins	19	Uncertain significance (1)	Uncertain significance	-	-	-	-	-	-	-	-	-	-	-	-	-	-	-	-	-
43056992	-	GGAGTGGAATACGG	c.5277+60_5277+61ins	19	Uncertain significance (1)	Uncertain significance	-	-	-	-	-	-	-	-	-	-	-	-	-	-	-	-	-
43049535	G	T	c.5333-341G>A	20	Uncertain significance (1)	Uncertain significance	0	0	0	0	-	-	-	-	-	-	-	-	-	-	-	-	-
43049663	A	T	c.5333-469T>A	20	Uncertain significance (1)	Uncertain significance	0	0	0	0	-	-	-	-	-	-	-	-	-	-	-	-	-
43050985	G	T	c.5332+78C>A	20	Uncertain significance (1)	Uncertain significance	0	0	0	0	-	-	-	-	-	-	-	-	-	-	-	-	-
43051032	C	T	c.5332+31G>A	20	Uncertain significance (1)	Uncertain significance	0	0	0	0	-	-	-	-	-	-	-	-	-	-	-	-	-
43047728	A	T	c.5407-25T>A	21	Conflicting interpretations of pathogenicity: Likely pathogenic (2); Uncertain significance (2)	Uncertain significance	0.02	0.41	0	0	7.455e-06	3.978e-06	0	0	0	0	0	8.794e-06	0	0	2	0	282796
43045842	A	T	c.5468-40T>A	22	Pathogenic (1)	Uncertain significance	0	0	0	0	-	-	-	-	-	-	-	-	-	-	-	-	-
Rare intronic BRCA1 variant identified in this report is bolded.
1 Human genome reference (GRCh37/hg19) was used for alignment and variant calling and annotation, and BRCA1 transcript NM_007294.4 available at (ncbi.nlm.nih.gov).
2 ClinVar (ncbi.nlm.nih.gov/clinvar/) and American College of Medical Genetics (ACMG) guidelines classifications [9]. Database last accessed November 2021.
3 Predictions score of SplicAI [19].
4 Population-based allele frequencies from gnomAD v2.1.1 database (gnomad.broadinstitute.org).
(-): Not identified/applicable.

## Sheet: Suppl Table S3
Table S3. All rare intronic BRCA1 variants reported to literature.
Position1	Reference allele	Alternative allele	Coding change1	Intron1	In vitro and/or in cellulo functional assay	Clinical classification2		SpliceAI prediction scores3				Population-based allele frequencies4													PMID
						ClinVar interpretation (number of submissions)	The American College of Medical Genetics and Genomics (ACMG) guidelines	Delta score of acceptor gain	Delta score of acceptor loss	Delta score of donor gain	Delta score of donor loss	Alternative allele in all non-cancer populations	Alternative allele in all populations	Alternative allele in African/African American population	Alternative allele in Latino/Admixed American population	Alternative allele in Ashkenazi Jewish population	Alternative allele in East Asian population	Alternative allele in Finnish European population	Alternative allele in Non-Finnish European population	Alternative allele in South Asian population	Alternative allele in other populations	Number of alternative (heterozygous) alleles	Number of alternative (homozygous) alleles	Total number of alleles
41267891	C	A	c.81-95G>T	2	Not reported	Not reported	Uncertain Significance	0	0	0	0	-	-	-	-	-	-	-	-	-	-	-	-	-	15365993
41269156	T	-	c.81-1360del	2	Not reported	Not reported	Uncertain Significance	0	0	0	0	-	-	-	-	-	-	-	-	-	-	-	-	-	30472649
41271301	AAAAAG	-	c.81-3510_81-3505del	2	Not reported	Not reported	Uncertain Significance	0	0	0	0	-	-	-	-	-	-	-	-	-	-	-	-	-	34299313
41271586	C	G	c.81-3790G>C	2	Not reported	Not reported	Uncertain Significance	0	0	0	0	-	-	-	-	-	-	-	-	-	-	-	-	-	34299313
41271776	T	C	c.81-3980A>G	2	Not reported	Not reported	Uncertain Significance	0	0	0	0	-	-	-	-	-	-	-	-	-	-	-	-	-	29236234
41271896	T	G	c.81-4100A>C	2	Not reported	Not reported	Uncertain Significance	0	0	0	0	-	-	-	-	-	-	-	-	-	-	-	-	-	34299313
41275125	A	G	c.80+909T>C	2	Not reported	Not reported	Uncertain Significance	0	0	0	0	-	-	-	-	-	-	-	-	-	-	-	-	-	30472649
41275787	G	A	c.80+247C>T	2	Not reported	Not reported	Uncertain Significance	0	0	0	0	-	-	-	-	-	-	-	-	-	-	-	-	-	34299313
41258599	A	G	c.135-49T>C	3	Not reported	Not reported	Uncertain Significance	0	0	0	0	-	-	-	-	-	-	-	-	-	-	-	-	-	19471317
41260063	-	A	c.135-1513dup	3	Not reported	Not reported	Uncertain Significance	0	0	0	0	-	-	-	-	-	-	-	-	-	-	-	-	-	30472649
41260112	A	T	c.135-1562T>A	3	Not reported	Not reported	Uncertain Significance	0	0	0	0	-	-	-	-	-	-	-	-	-	-	-	-	-	30472649
41266908	T	C	c.134+835A>G	3	Not reported	Not reported	Uncertain Significance	0	0	0	0	-	-	-	-	-	-	-	-	-	-	-	-	-	30472649
41267361	G	A	c.134+382C>T	3	Not reported	Not reported	Uncertain Significance	0	0	0	0	-	-	-	-	-	-	-	-	-	-	-	-	-	30472649
41267652	A	G	c.134+91T>C	3	Not reported	Not reported	Uncertain Significance	0	0	0	0	-	-	-	-	-	-	-	-	-	-	-	-	-	15365993
41267659	C	G	c.134+84G>C	3	Not reported	Not reported	Uncertain Significance	0	0	0	0	-	-	-	-	-	-	-	-	-	-	-	-	-	15365993
41267708	C	A	c.134+35G>T	3	Not reported	Not reported	Uncertain Significance	0	0	0	0	-	-	-	-	-	-	-	-	-	-	-	-	-	27039803
41256841	A	G	c.301+44T>C	5	Not reported	Not reported	Uncertain Significance	0	0	0	0	-	-	-	-	-	-	-	-	-	-	-	-	-	22713736
41251920	G	T	c.442-23C>A	6	Not reported	Not reported	Uncertain Significance	0	0	0	0	-	-	-	-	-	-	-	-	-	-	-	-	-	17250666
41251954	T	-	c.442-57del	6	Not reported	Not reported	Uncertain Significance	0	0	0	0	-	-	-	-	-	-	-	-	-	-	-	-	-	20859677
41251955	C	-	c.442-58del	6	Not reported	Not reported	Uncertain Significance	0	0	0	0	-	-	-	-	-	-	-	-	-	-	-	-	-	21603858
41255845	C	T	c.441+294G>A	6	Not reported	Not reported	Uncertain Significance	0	0	0	0	-	-	-	-	-	-	-	-	-	-	-	-	-	30472649
41256086	A	G	c.441+53T>C	6	Not reported	Not reported	Uncertain Significance	0	0	0	0	-	-	-	-	-	-	-	-	-	-	-	-	-	22713736
41256098	G	A	c.441+41C>T	6	Not reported	Uncertain Significance	Uncertain Significance	0	0	0	0	0.001111	0.00104	8.197e-05	0.001264	0.0004405	0.0005035	0.005129	0.0008687	0.0001184	0.001866	167	0	160586	18662409
41256105	A	-	c.441+35del	6	Not reported	Not reported	Uncertain Significance	0	0	0	0	-	-	-	-	-	-	-	-	-	-	-	-	-	20859677
41251729	AAAACTATAAGATAA	-	c.547+49_547+63del	7	Not reported	Not reported	Uncertain Significance	0	0	0	0	-	-	-	-	-	-	-	-	-	-	-	-	-	18662409
41251754	A	G	c.547+38T>C	7	Not reported	Not reported	Uncertain Significance	0	0	0	0	-	-	-	-	-	-	-	-	-	-	-	-	-	18662409; 17018160
41251755	A	G	c.547+37T>C	7	Not reported	Not reported	Uncertain Significance	0	0	0	0	8.461e-06	7.972e-06	0	0	0	0	0	0	6.541e-05	0	2	0	250868	18662409
41247994	-	A	c.594-53dup	8	Not reported	Not reported	Uncertain Significance	0	0	0	0	-	-	-	-	-	-	-	-	-	-	-	-	-	9333265
41247996	G	-	c.594-57del	8	Not reported	Not reported	Uncertain Significance	0	0	0	0	-	-	-	-	-	-	-	-	-	-	-	-	-	9808526
41248006	C	A	c.594-67G>T	8	Not reported	Not reported	Uncertain Significance	0	0	0	0	-	-	-	-	-	-	-	-	-	-	-	-	-	22425665
41249194	A	-	c.593+67del	8	Not reported	Not reported	Uncertain Significance	0	0	0	0	-	-	-	-	-	-	-	-	-	-	-	-	-	8776600; 9781059
41247137	G	A	c.671-260C>T	9	Not reported	Not reported	Uncertain Significance	0	0	0	0	-	-	-	-	-	-	-	-	-	-	-	-	-	30472649
41247788	G	A	c.670+75C>T	9	Not reported	Not reported	Uncertain Significance	0	0	0	0	-	-	-	-	-	-	-	-	-	-	-	-	-	21318380
41243213	A	-	c.4097-162del	10	Not reported	Not reported	Uncertain Significance	0	0	0	0	-	-	-	-	-	-	-	-	-	-	-	-	-	16616110
41243408	T	C	c.4096+44A>G	10	Not reported	Not reported	Uncertain Significance	0	0	0	0	-	-	-	-	-	-	-	-	-	-	-	-	-	15365993
41236614	G	A	c.4186-2022C>T	11	Not reported	Not reported	Uncertain Significance	0	0	0	0	-	-	-	-	-	-	-	-	-	-	-	-	-	29236234
41237040	-	TCC	c.4186-2448_4186-2447ins	11	Not reported	Not reported	Uncertain Significance	0	0	0	0	-	-	-	-	-	-	-	-	-	-	-	-	-	30472649
41238122	T	C	c.4186-3530A>G	11	Not reported	Not reported	Uncertain Significance	0	0	0	0	-	-	-	-	-	-	-	-	-	-	-	-	-	30472649
41238810	T	C	c.4185+4151A>G	11	Not reported	Not reported	Uncertain Significance	0	0	0	0	-	-	-	-	-	-	-	-	-	-	-	-	-	30472649
41238856	G	A	c.4185+4105C>T	11	Confirmed by RT-PCR	Likely pathogenic (1)	Uncertain Significance	0	0	0	0	-	-	-	-	-	-	-	-	-	-	-	-	-	30472649
41239994	C	T	c.4185+2967G>A	11	Not reported	Not reported	Uncertain Significance	0	0	0	0	-	-	-	-	-	-	-	-	-	-	-	-	-	30472649
41241277	T	G	c.4185+1684A>C	11	Not reported	Not reported	Uncertain Significance	0	0	0	0	-	-	-	-	-	-	-	-	-	-	-	-	-	30472649
41242767	G	C	c.4185+194C>G	11	Not reported	Not reported	Uncertain Significance	0	0	0	0	-	-	-	-	-	-	-	-	-	-	-	-	-	30472649
41242852	C	T	c.4185+109G>A	11	Not reported	Not reported	Uncertain Significance	0	0	0	0	-	-	-	-	-	-	-	-	-	-	-	-	-	22713736
41242914	A	G	c.4185+47T>C	11	Not reported	Not reported	Uncertain Significance	0	0	0	0	-	-	-	-	-	-	-	-	-	-	-	-	-	22684231
41234390	A	-	c.4357+31del	12	Not reported	Not reported	Uncertain Significance	0	0	0	0	-	-	-	-	-	-	-	-	-	-	-	-	-	9333265
41234399	G	A	c.4357+22C>T	12	Not reported	Not reported	Uncertain Significance	0	0	0	0	4.23e-06	3.985e-06	0	0	0	0	0	8.814e-06	0	0	1	0	250930	32599251
41226575	C	T	c.4485-37G>A	13	Not reported	Not reported	Uncertain Significance	0	0	0	0	-	-	-	-	-	-	-	-	-	-	-	-	-	12774040
41227862	G	C	c.4484+643C>G	13	Not reported	Not reported	Uncertain Significance	0	0	0	0	-	-	-	-	-	-	-	-	-	-	-	-	-	30472649
41223368	G	C	c.4676-113C>G	14	Not reported	Not reported	Uncertain Significance	0	0	0	0	-	-	-	-	-	-	-	-	-	-	-	-	-	30472649
41216037	C	T	c.5075-69G>A	16	Not reported	Not reported	Uncertain Significance	0	0	0	0	-	-	-	-	-	-	-	-	-	-	-	-	-	10980541
41219557	C	G	c.5074+68G>C	16	Not reported	Not reported	Uncertain Significance	0	0	0	0	-	-	-	-	-	-	-	-	-	-	-	-	-	19471317
41219518	G	A	c.5074+107C>T	16	Not reported	Not reported	Uncertain Significance	0	0	0	0	-	-	-	-	-	-	-	-	-	-	-	-	-	26898890
41219597	A	T	c.5074+28T>A	16	Not reported	Not reported	Uncertain Significance	0	0	0	0	-	-	-	-	-	-	-	-	-	-	-	-	-	28944232
41217512	C	G	c.5075-1544G>C	16	Not reported	Not reported	Uncertain Significance	0	0	0	0	-	-	-	-	-	-	-	-	-	-	-	-	-	30472649
41217029	A	T	c.5075-1061T>A	16	Not reported	Not reported	Uncertain Significance	0	0	0	0	-	-	-	-	-	-	-	-	-	-	-	-	-	30472649
41219573	AT	-	c.5074+51_5074+52del	16	Not reported	Not reported	Uncertain Significance	0	0	0	0	-	-	-	-	-	-	-	-	-	-	-	-	-	34299313
41216060	C	T	c.5075-92G>A	16	Not reported	Not reported	Uncertain Significance	0	0	0	0	-	-	-	-	-	-	-	-	-	-	-	-	-	10980541; 16760289
41209178	C	T	c.5194-26G>A	18	Not reported	Not reported	Uncertain Significance	0	0	0	0	-	-	-	-	-	-	-	-	-	-	-	-	-	22713736
41209205	C	A	c.5194-53G>T	18	Not reported	Not reported	Uncertain Significance	0	0	0	0	-	-	-	-	-	-	-	-	-	-	-	-	-	16616110
41209215	G	-	c.5194-63del	18	Not reported	Not reported	Uncertain Significance	1	1	0	0	-	-	-	-	-	-	-	-	-	-	-	-	-	21190077
41215271	T	C	c.5193+79A>G	18	Not reported	Not reported	Uncertain Significance	0	0	0	0	-	-	-	-	-	-	-	-	-	-	-	-	-	28944232
41215284	C	T	c.5193+66G>A	18	Not reported	Not reported	Uncertain Significance	0	0	0	0	-	-	-	-	-	-	-	-	-	-	-	-	-	10980541; 16616110
41215287	A	T	c.5193+63T>A	18	Not reported	Not reported	Uncertain Significance	0	0	0	0	-	-	-	-	-	-	-	-	-	-	-	-	-	9808526
41203179	G	T	c.5278-45C>A	19	Not reported	Not reported	Uncertain Significance	0	0	0	0	-	-	-	-	-	-	-	-	-	-	-	-	-	20859677; 16616110
41203180	G	C	c.5278-46C>G	19	Not reported	Not reported	Uncertain Significance	0	0	0	0	-	-	-	-	-	-	-	-	-	-	-	-	-	20859677; 16616110
41203190	T	A	c.5278-56A>T	19	Not reported	Not reported	Uncertain Significance	0	0	0	0	-	-	-	-	-	-	-	-	-	-	-	-	-	20859677; 16616110
41203191	T	G	c.5278-57A>C	19	Not reported	Not reported	Uncertain Significance	0	0	0	0	-	-	-	-	-	-	-	-	-	-	-	-	-	20859677; 16616110
41203935	A	C	c.5278-801T>G	19	Not reported	Not reported	Uncertain Significance	0	0	0	0	-	-	-	-	-	-	-	-	-	-	-	-	-	30472649
41204372	G	A	c.5278-1238C>T	19	Not reported	Not reported	Uncertain Significance	0	0	0	0	-	-	-	-	-	-	-	-	-	-	-	-	-	30472649
41204831	CACACACACACT	-	c.5278-1708_5278-1697del	19	Not reported	Not reported	Uncertain Significance	0	0	0	0	-	-	-	-	-	-	-	-	-	-	-	-	-	30472649
41205176	G	A	c.5278-2042C>T	19	Not reported	Not reported	Uncertain Significance	0	0	0	0	-	-	-	-	-	-	-	-	-	-	-	-	-	30472649
41209009	-	GGAGTGGAATAC	c.5277+60_5277+61ins	19	Not reported	Uncertain Significance (1)	Uncertain Significance	0	0	0	0	-	-	-	-	-	-	-	-	-	-	-	-	-	9222971; 9362443; 12774040
41209048	-	G	c.5277+21_5277+22ins	19	Not reported	Not reported	Uncertain Significance	0	0	0	0	-	-	-	-	-	-	-	-	-	-	-	-	-	12497638
41209048	A	C	c.5277+21T>G	19	Not reported	Not provided (1)	Uncertain Significance	0	0	0	0	-	-	-	-	-	-	-	-	-	-	-	-	-	12497638
41202951	G	T	c.5332+129C>A	20	Not reported	Not reported	Uncertain Significance	0	0	0.11	0.11	-	-	-	-	-	-	-	-	-	-	-	-	-	9781059
41202953	G	T	c.5332+127C>A	20	Not reported	Not reported	Uncertain Significance	0	0	0	0	-	-	-	-	-	-	-	-	-	-	-	-	-	8776600
43047728	A	T	c.5407-25T>A	21	Confirmed by RT-PCR	Conflicting interpretations of pathogenicity: Likely pathogenic (2); Uncertain significance (2)	Uncertain significance	0.02	0.41	0	0	7.455e-06	3.978e-06	0	0	0	0	0	8.794e-06	0	0	2	0	282796	12774040; 32203205
41201061	G	T	c.5406+77C>A	21	Not reported	Not reported	Uncertain Significance	0	0	0	0	-	-	-	-	-	-	-	-	-	-	-	-	-	10480351
41201100	T	C	c.5406+38A>G	21	Not reported	Not reported	Uncertain Significance	0	0	0	0	-	-	-	-	-	-	-	-	-	-	-	-	-	12774040
Rare intronic BRCA1 variant identified in this report is bolded.
1 Human genome reference (GRCh37/hg19) was used for alignment and variant calling and annotation, and BRCA1 transcript NM_007294.4 available at (ncbi.nlm.nih.gov).
2 ClinVar (ncbi.nlm.nih.gov/clinvar/) and American College of Medical Genetics (ACMG) guidelines classifications [9]. Database last accessed November 2021.
3 Predictions score of SplicAI [19].
4 Population-based allele frequencies from gnomAD v2.1.1 database (gnomad.broadinstitute.org).
(-): Not identified/applicable.
